# Supplementary material for: Differential Regulation of Interferon Signaling Pathways in CD4+ T Cells of the Low Type-2 Obesity-Associated Asthma Phenotype
Source: Int J Mol Sci. 2021 Sep 20;22(18):10144. doi: 10.3390/ijms221810144 (PMC8469911; doi:10.3390/ijms221810144)
Supplement: Supplementary file 1 [file ijms-22-10144-s001.zip]

Archive with 1 entries (1 files):
- ijms-1383810-supplementary.pdf
